# Supplementary material for: Metabolomics Reveals That Bisphenol Pollutants Impair Protein Synthesis-Related Pathways in Daphnia magna
Source: Metabolites. 2021 Sep 29;11(10):666. doi: 10.3390/metabo11100666 (PMC8540811; doi:10.3390/metabo11100666)
Supplement: Supplementary file 1 [file metabolites-11-00666-s001.zip]

Archive with 2 entries (2 files):
- BP SI revised clean version.pdf
- BP SI revised track changes.pdf
